# Supplementary material for: Seroprevalence of hospital staff in a province with zero COVID-19 cases
Source: PLoS One. 2021 Apr 1;16(4):e0238088. doi: 10.1371/journal.pone.0238088 (PMC8016267; doi:10.1371/journal.pone.0238088)
Supplement: S1 Data — (XLSX) [file pone.0238088.s001.xlsx]

## Sheet: 844 HCW
No	Age	Gender	Thai	Travel to high risk area	Contact confirmed case	Contact suspected case	Symptomatic	Fever	Cough	Rhinitis	Sore Throat	Dyspnea	Previous PCR status (0 Never tested, 1 Negative)	IgM	IgG
1	48	1	1	0	0	0	0	0	0	0	0	0	0	0	0
2	61	0	1	0	0	0	0	0	0	0	0	0	0	0	0
3	32	0	1	0	0	0	0	0	0	0	0	0	0	0	0
4	38	0	1	0	0	0	0	0	0	0	0	0	0	0	0
5	44	1	1	0	0	0	0	0	0	0	0	0	0	0	0
6	30	1	1	0	0	0	0	0	0	0	0	0	0	0	0
7	44	1	1	0	0	0	0	0	0	0	0	0	0	0	0
8		1	1	0	0	0	0	0	0	0	0	0	0	0	0
9	35	1	1	0	0	0	0	0	0	0	0	0	0	0	0
10	40	1	1	0	0	0	0	0	0	0	0	0	0	0	0
11	47	1	1	0	0	0	0	0	0	0	0	0	0	0	0
12	38	1	1	0	0	0	0	0	0	0	0	0	0	0	0
13	45	1	1	0	1	1	0	0	0	0	0	0	0	0	0
14	37	1	1	0	0	1	0	0	0	0	0	0	0	0	0
15	42	1	1	0	0	0	0	0	0	0	0	0	0	0	0
16	31	1	1	0	0	0	0	0	0	0	0	0	0	0	0
17	55	1	1	1	0	0	0	0	0	0	0	0	0	0	0
18	59	1	1	0	0	0	0	0	0	0	0	0	0	0	0
19	36	1	1	1	0	1	0	0	0	0	0	0	0	0	0
20	29	1	1	0	0	1	0	0	0	0	0	0	0	0	0
21	46	1	1	1	0	1	0	0	0	0	0	0	0	0	0
22	32	1	1	1	0	1	0	0	0	0	0	0	0	0	0
23	59	1	1	0	0	0	0	0	0	0	0	0	0	0	0
24	14	1	1	1	0	1	0	0	0	0	0	0	0	0	0
25	46	1	1	1	0	1	1	0	0	0	1	1	0	0	0
26	48	1	1	1	0	1	1	0	0	1	1	0	0	0	0
27	38	0	1	0	0	0	0	0	0	0	0	0	0	0	0
28	41	0	1	0	0	1	0	0	0	0	0	0	0	0	0
29	33	0	1	0	0	0	0	0	0	0	0	0	0	0	0
30	32	0	1	0	0	0	0	0	0	0	0	0	0	0	0
31	25	0	1	0	0	0	0	0	0	0	0	0	0	0	0
32	37	1	1	0	0	1	1	0	1	0	0	0	0	0	0
33	34	0	1	1	0	0	0	0	0	0	0	0	0	0	0
34	40	0	1	0	0	0	0	0	0	0	0	0	0	0	0
35	42	1	1	0	0	0	0	0	0	0	0	0	0	0	0
36	23	1	1	0	0	1	0	0	0	0	0	0	0	0	0
37	55	1	1	0	0	1	0	0	0	0	0	0	0	0	0
38	55	1	1	0	0	0	0	0	0	0	0	0	0	0	0
39	38	1	1	0	0	0	0	0	0	0	0	0	0	0	0
40	23	0	1	0	0	0	0	0	0	0	0	0	0	0	0
41	23	0	1	0	0	0	0	0	0	0	0	0	0	0	0
42	51	0	1	0	0	0	0	0	0	0	0	0	0	0	0
43	57	0	1	0	0	0	0	0	0	0	0	0	0	0	0
44	30	0	1	0	0	0	0	0	0	0	0	0	0	0	0
45	52	1	1	0	0	1	0	0	0	0	0	0	0	0	0
46	29	0	1	0	0	0	0	0	0	0	0	0	0	0	0
47	58	0	1	0	0	0	0	0	0	0	0	0	0	0	0
48	38	0	1	0	0	0	0	0	0	0	0	0	0	0	0
49	31	0	1	0	0	0	0	0	0	0	0	0	0	0	0
50	38	0	1	0	0	1	0	0	0	0	0	0	0	0	0
51	21	0	1	0	0	0	0	0	0	0	0	0	0	0	0
52	45	0	1	0	0	0	0	0	0	0	0	0	0	0	0
53	53	0	1	0	0	0	0	0	0	0	0	0	0	0	0
54	56	0	1	0	0	0	0	0	0	0	0	0	0	0	0
55	59	0	1	0	0	0	0	0	0	0	0	0	0	0	0
56	42	1	1	0	0	0	0	0	0	0	0	0	0	0	0
57	47	0	1	0	0	0	0	0	0	0	0	0	0	0	0
58	49	0	1	0	0	0	0	0	0	0	0	0	0	0	0
59	26	0	1	0	0	0	0	0	0	0	0	0	0	0	0
60	28	0	1	0	0	0	0	0	0	0	0	0	0	0	0
61	61	1	1	0	0	0	0	0	0	0	0	0	0	0	0
62	52	0	1	0	0	1	0	0	0	0	0	0	0	0	0
63	32	0	1	0	0	0	0	0	0	0	0	0	0	0	0
64	36	0	1	0	0	0	0	0	0	0	0	0	0	0	0
65	24	0	1	0	0	0	0	0	0	0	0	0	0	0	0
66	32	1	1	0	0	1	0	0	0	0	0	0	0	0	0
67	46	0	1	0	0	0	0	0	0	0	0	0	0	0	0
68	32	0	1	0	0	1	0	0	0	0	0	0	0	0	0
69	27	0	1	0	0	1	0	0	0	0	0	0	0	0	0
70	27	1	1	0	0	1	0	0	0	0	0	0	0	0	0
71	26	0	1	0	0	1	0	0	0	0	0	0	0	0	0
72	52	0	1	0	0	0	0	0	0	0	0	0	0	0	0
73	33	0	1	0	0	0	0	0	0	0	0	0	0	0	0
74	25	0	1	0	0	0	0	0	0	0	0	0	0	0	0
75	50	0	1	0	0	0	0	0	0	0	0	0	0	0	0
76	45	0	1	0	0	0	0	0	0	0	0	0	0	0	0
77	42	0	1	0	0	0	0	0	0	0	0	0	0	0	0
78			1	0	0	0	0	0	0	0	0	0	0	0	0
79	32	0	1	0	0	1	0	0	0	0	0	0	0	0	0
80	52	0	1	0	0	0	0	0	0	0	0	0	0	0	0
81	48	0	1	0	0	0	0	0	0	0	0	0	0	0	0
82	57	0	1	0	0	0	0	0	0	0	0	0	0	0	0
83	49	0	1	0	0	0	0	0	0	0	0	0	0	0	0
84	54	0	1	0	0	0	0	0	0	0	0	0	0	0	0
85	52	0	1	0	0	1	0	0	0	0	0	0	0	0	0
86	36	0	1	0	0	1	0	0	0	0	0	0	0	0	0
87	47	0	1	0	0	0	0	0	0	0	0	0	0	0	0
88	40	0	1	0	0	0	0	0	0	0	0	0	0	0	0
89	41	1	1	0	0	1	0	0	0	0	0	0	0	0	0
90	56	0	1	0	0	0	0	0	0	0	0	0	0	0	0
91	42	1	1	0	0	0	0	0	0	0	0	0	0	0	0
92	31	0	1	0	0	0	0	0	0	0	0	0	0	0	0
93	43	1	1	0	0	0	0	0	0	0	0	0	0	0	0
94	52	0	1	0	0	1	0	0	0	0	0	0	0	0	0
95	54	0	1	0	0	1	1	0	0	1	0	0	0	0	0
96	54	0	1	0	0	1	0	0	0	0	0	0	0	0	0
97	27	0	1	0	0	1	0	0	0	0	0	0	0	0	0
98	43	0	1	0	0	1	0	0	0	0	0	0	0	0	0
99	59	0	1	0	0	0	0	0	0	0	0	0	0	0	0
100	33	0	1	0	0	1	0	0	0	0	0	0	0	0	0
101	56	0	1	0	0	1	0	0	0	0	0	0	0	0	0
102	57	0	1	0	0	1	0	0	0	0	0	0	0	0	0
103	41	0	1	0	0	1	0	0	0	0	0	0	0	0	0
104			1	0	0	0	0	0	0	0	0	0	0	0	0
105	53	0	1	0	0	1	0	0	0	0	0	0	0	0	0
106	36	0	1	0	0	1	0	0	0	0	0	0	0	0	0
107	25	0	1	0	0	1	0	0	0	0	0	0	0	0	0
108	40	1	1	0	0	1	0	0	0	0	0	0	0	0	0
109	53	0	1	0	0	1	0	0	0	0	0	0	0	0	0
110	38	0	1	0	0	1	0	0	0	0	0	0	0	0	0
111	38	0	1	0	0	1	0	0	0	0	0	0	0	0	0
112	52	0	1	0	0	0	1	0	0	0	1	0	0	0	0
113	38	0	1	0	0	0	0	0	0	0	0	0	0	0	0
114	31	0	1	0	0	0	0	0	0	0	0	0	0	0	0
115	36	0	1	0	0	0	0	0	0	0	0	0	0	0	0
116	27	1	1	0	0	1	1	0	1	0	0	0	0	0	0
117	33	0	1	1	0	0	0	0	0	0	0	0	0	0	0
118	28	0	1	0	0	0	0	0	0	0	0	0	0	0	0
119	29	0	1	0	0	0	0	0	0	0	0	0	0	0	0
120	25	0	1	0	0	1	0	0	0	0	0	0	0	0	0
121	28	0	1	0	0	0	0	0	0	0	0	0	0	0	0
122	28	0	1	0	0	0	0	0	0	0	0	0	0	0	0
123	42	1	1	0	0	0	1	0	0	1	0	0	0	0	0
124	29	1	1	0	0	0	1	0	0	1	0	0	0	0	0
125	51	0	1	0	0	1	0	0	0	0	0	0	0	0	0
126	51	0	1	0	0	0	0	0	0	0	0	0	0	0	0
127	57	1	1	0	0	0	0	0	0	0	0	0	0	0	0
128	43	0	1	0	0	0	0	0	0	0	0	0	0	0	0
129	49	0	1	0	0	0	0	0	0	0	0	0	0	0	0
130	43	0	1	0	0	1	0	0	0	0	0	0	0	0	0
131	31	0	1	0	0	1	0	0	0	0	0	0	0	0	0
132	41	1	1	0	0	1	0	0	0	0	0	0	0	0	0
133	37	0	1	0	0	0	0	0	0	0	0	0	0	0	0
134	25	0	1	0	0	1	0	0	0	0	0	0	0	0	0
135	25	0	1	0	0	1	0	0	0	0	0	0	0	0	0
136	23	0	1	0	0	1	0	0	0	0	0	0	0	0	0
137	25	0	1	0	0	1	0	0	0	0	0	0	0	0	0
138	26	0	1	0	0	1	0	0	0	0	0	0	0	0	0
139	26	0	1	0	0	1	0	0	0	0	0	0	0	0	0
140	49	0	1	0	0	0	0	0	0	0	0	0	0	0	0
141		0	1	0	0	0	0	0	0	0	0	0	0	0	0
142	35	0	1	1	0	1	0	0	0	0	0	0	0	0	0
143	39	0	1	0	0	0	0	0	0	0	0	0	0	0	0
144	59	0	1	0	0	1	0	0	0	0	0	0	0	0	0
145	50	1	1	0	0	1	0	0	0	0	0	0	0	0	0
146	60	0	1	0	0	1	0	0	0	0	0	0	0	0	0
147	56	0	1	0	0	0	0	0	0	0	0	0	0	0	0
148	57	1	1	0	0	0	0	0	0	0	0	0	0	0	0
149	54	1	1	0	0	0	0	0	0	0	0	0	0	0	0
150	35	1	1	0	0	1	0	0	0	0	0	0	0	0	0
151	29	1	1	0	0	1	0	0	0	0	0	0	0	0	0
152	22	0	1	0	0	0	0	0	0	0	0	0	0	0	0
153	27	1	1	0	0	0	0	0	0	0	0	0	0	0	0
154			1	0	0	0	0	0	0	0	0	0	0	0	0
155	41	0	1	0	0	0	0	0	0	0	0	0	0	0	0
156	60	0	1	0	0	0	0	0	0	0	0	0	0	0	0
157	58	0	1	0	0	0	0	0	0	0	0	0	0	0	0
158	49	0	1	0	0	1	0	0	0	0	0	0	0	0	0
159	36	0	1	0	0	0	0	0	0	0	0	0	0	0	0
160	31	0	1	0	0	0	0	0	0	0	0	0	0	0	0
161	42	0	1	0	0	0	0	0	0	0	0	0	0	0	0
162	60	0	1	0	0	0	0	0	0	0	0	0	0	0	0
163	52	0	1	0	0	1	0	0	0	0	0	0	0	0	0
164	59	0	1	0	0	1	0	0	0	0	0	0	0	0	0
165	40	0	1	0	0	1	0	0	0	0	0	0	0	0	0
166	32	0	1	0	0	1	0	0	0	0	0	0	0	0	0
167	51	0	1	0	0	1	0	0	0	0	0	0	0	0	0
168	44	0	1	0	0	0	0	0	0	0	0	0	0	0	0
169	47	0	1	0	0	1	0	0	0	0	0	0	0	0	0
170	32	0	1	0	0	1	0	0	0	0	0	0	0	0	0
171	43	0	1	0	0	1	0	0	0	0	0	0	0	0	0
172	23	0	1	0	0	1	0	0	0	0	0	0	0	0	0
173	61	0	1	0	0	1	0	0	0	0	0	0	0	0	0
174	36	0	1	0	0	1	0	0	0	0	0	0	0	0	0
175	52	0	1	0	0	1	0	0	0	0	0	0	0	0	0
176	56	0	1	0	0	1	0	0	0	0	0	0	0	0	0
177	47	1	1	0	0	1	0	0	0	0	0	0	0	0	0
178	46	0	1	0	0	1	0	0	0	0	0	0	0	0	0
179	50	0	1	0	0	0	0	0	0	0	0	0	0	0	0
180	49	0	1	0	0	0	0	0	0	0	0	0	0	0	0
181	36	0	1	0	0	0	0	0	0	0	0	0	0	0	0
182	58	0	1	0	0	1	0	0	0	0	0	0	0	0	0
183	37	0	1	0	0	1	0	0	0	0	0	0	0	0	0
184	53	0	1	1	0	0	0	0	0	0	0	0	0	0	0
185	54	0	1	0	0	1	0	0	0	0	0	0	0	0	0
186	41	0	1	0	0	1	0	0	0	0	0	0	0	0	0
187	44	0	1	0	0	1	1	0	0	0	1	0	0	0	0
188	40	0	1	0	0	1	0	0	0	0	0	0	0	0	0
189	35	0	1	0	0	1	0	0	0	0	0	0	0	0	0
190	34	0	1	0	0	1	0	0	0	0	0	0	0	0	0
191	39	0	1	0	0	1	0	0	0	0	0	0	0	0	0
192	41	0	1	0	0	1	0	0	0	0	0	0	0	0	0
193	39	1	1	0	0	1	0	0	0	0	0	0	0	0	0
194	46	0	1	0	0	1	0	0	0	0	0	0	0	0	0
195	43	0	1	0	0	1	1	0	0	1	0	0	0	0	0
196	44	0	1	0	0	1	0	0	0	0	0	0	0	0	0
197	48	0	1	0	0	1	1	0	1	1	0	1	0	0	0
198	41	0	1	0	0	1	0	0	0	0	0	0	0	0	0
199	41	0	1	0	0	0	0	0	0	0	0	0	0	0	0
200	39	0	1	0	0	1	0	0	0	0	0	0	0	0	0
201	43	0	1	0	0	1	0	0	0	0	0	0	0	0	0
202	32	0	1	0	0	1	0	0	0	0	0	0	0	0	0
203	44	0	1	0	0	1	0	0	0	0	0	0	0	0	0
204	42	1	1	0	1	1	1	0	1	1	1	1	0	0	0
205	54	0	1	0	0	0	0	0	0	0	0	0	0	0	0
206	64	0	1	0	0	0	0	0	0	0	0	0	1	0	0
207	44	0	1	0	0	0	0	0	0	0	0	0	0	0	0
208	45	0	1	0	1	1	0	0	0	0	0	0	0	0	0
209	49	0	1	0	0	0	0	0	0	0	0	0	0	0	0
210	55	0	1	0	0	0	0	0	0	0	0	0	0	0	0
211	55	0	1	0	0	1	1	0	1	0	0	0	0	0	0
212	39	0	1	0	0	1	0	0	0	0	0	0	1	0	0
213	57	0	1	0	0	1	0	0	0	0	0	0	1	0	0
214	43	0	1	0	0	0	0	0	0	0	0	0	0	0	0
215	42	0	1	0	0	0	1	0	0	1	1	0	0	0	0
216	42	0	1	0	0	1	1	0	1	0	0	0	0	0	0
217	42	0	1	0	0	1	0	0	0	0	0	0	0	0	0
218	45	0	1	0	0	1	0	0	0	0	0	0	0	0	0
219	42	0	1	0	1	1	0	0	0	0	0	0	1	0	0
220	29	0	1	0	0	0	0	0	0	0	0	0	1	0	0
221	23	1	1	0	0	1	0	0	0	0	0	0	1	0	0
222	24	1	1	0	1	1	0	0	0	0	0	0	0	0	0
223	23	1	1	0	0	1	0	0	0	0	0	0	0	0	0
224	45	0	1	0	0	1	0	0	0	0	0	0	0	0	0
225	33	0	1	0	1	1	0	0	0	0	0	0	0	0	0
226	31	0	1	0	0	1	0	0	0	0	0	0	0	1	0
227	47	0	1	0	0	1	0	0	0	0	0	0	1	0	0
228	52	1	1	0	0	1	0	0	0	0	0	0	1	0	0
229	45	1	1	0	0	0	0	0	0	0	0	0	0	0	0
230	32	1	1	0	0	0	0	0	0	0	0	0	0	0	0
231	24	1	1	0	0	0	0	0	0	0	0	0	0	0	0
232	31	1	1	1	0	0	0	0	0	0	0	0	0	0	0
233	53	0	1	0	0	1	1	0	0	0	1	0	0	0	0
234	51	0	1	0	0	0	1	0	0	1	0	0	0	0	0
235	38	0	1	0	1	1	0	0	0	0	0	0	0	0	0
236	44	0	1	0	0	1	0	0	0	0	0	0	0	0	0
237	42	0	1	0	0	0	0	0	0	0	0	0	0	0	0
238	29	0	1	0	0	1	0	0	0	0	0	0	0	0	0
239	31	0	1	0	0	0	0	0	0	0	0	0	0	0	0
240	28	0	1	0	0	0	0	0	0	0	0	0	0	0	0
241	32	0	1	0	0	0	0	0	0	0	0	0	0	0	0
242	27	0	1	1	1	1	1	0	1	0	0	0	0	0	0
243	28	0	1	0	0	0	0	0	0	0	0	0	0	0	0
244	32	0	1	0	0	1	1	0	0	1	0	0	0	0	0
245	27	0	1	1	1	1	0	0	0	0	0	0	0	0	0
246	26	0	1	0	0	1	0	0	0	0	0	0	0	0	0
247	23	0	1	0	1	1	1	0	1	0	0	0	0	0	0
248	27	0	1	1	1	1	0	0	0	0	0	0	0	0	0
249	25	0	1	0	0	1	0	0	0	0	0	0	0	0	0
250	59	0	1	0	0	1	0	0	0	0	0	0	0	0	0
251	35	0	1	0	0	0	0	0	0	0	0	0	0	0	0
252	20	0	1	0	0	0	0	0	0	0	0	0	0	0	0
253	27	0	1	0	0	0	0	0	0	0	0	0	0	0	0
254	33	0	1	0	0	0	0	0	0	0	0	0	0	0	0
255	35	0	1	0	0	1	0	0	0	0	0	0	0	0	0
256	28	0	1	0	0	0	0	0	0	0	0	0	0	0	0
257	25	0	1	0	0	0	0	0	0	0	0	0	0	0	0
258	38	0	1	0	0	0	0	0	0	0	0	0	0	0	0
259	53	0	1	0	0	0	0	0	0	0	0	0	0	0	0
260	44	0	1	0	0	0	0	0	0	0	0	0	0	0	0
261	39	0	1	0	0	0	0	0	0	0	0	0	0	0	0
262	42	0	1	0	0	0	0	0	0	0	0	0	0	0	0
263	49	0	1	0	0	0	0	0	0	0	0	0	0	0	0
264	42	0	1	0	0	0	0	0	0	0	0	0	0	0	0
265	27	0	1	0	0	0	0	0	0	0	0	0	0	0	0
266	28	0	1	0	0	0	1	1	0	0	0	0	0	0	0
267	23	0	1	0	0	1	0	0	0	0	0	0	0	0	0
268	24	0	1	0	0	0	0	0	0	0	0	0	0	0	0
269	36	0	1	0	0	0	0	0	0	0	0	0	0	0	0
270	31	0	1	0	0	0	0	0	0	0	0	0	0	0	0
271	42	0	1	0	0	1	0	0	0	0	0	0	0	0	0
272	28	0	1	0	0	0	0	0	0	0	0	0	0	0	0
273	57	0	1	0	0	0	0	0	0	0	0	0	0	0	0
274	52	0	1	0	0	0	0	0	0	0	0	0	0	0	0
275	49	0	1	0	0	0	0	0	0	0	0	0	0	0	0
276	48	0	1	0	0	1	0	0	0	0	0	0	0	0	0
277	50	0	1	0	0	1	0	0	0	0	0	0	0	0	0
278	44	0	1	0	0	0	0	0	0	0	0	0	0	0	0
279	48	0	1	0	0	1	0	0	0	0	0	0	0	0	0
280	45	0	1	0	0	1	1	0	0	1	1	0	0	0	0
281	38	0	1	0	0	0	0	0	0	0	0	0	0	0	0
282	32	0	1	0	0	0	0	0	0	0	0	0	0	0	0
283	42	0	1	0	0	1	0	0	0	0	0	0	0	0	0
284	55	0	1	0	0	0	0	0	0	0	0	0	0	0	0
285	26	1	1	0	0	1	0	0	0	0	0	0	0	0	0
286	25	0	1	0	1	1	0	0	0	0	0	0	0	0	0
287	42	0	1	0	0	0	0	0	0	0	0	0	0	0	0
288	50	0	1	0	0	0	0	0	0	0	0	0	0	0	0
289	28	0	1	0	0	0	0	0	0	0	0	0	0	0	0
290	47	0	1	0	0	1	0	0	0	0	0	0	0	0	0
291	53	1	1	0	0	0	0	0	0	0	0	0	0	0	0
292	60	0	1	0	0	0	0	0	0	0	0	0	0	0	0
293	36	1	1	0	0	0	0	0	0	0	0	0	0	0	0
294	59	0	1	0	0	0	0	0	0	0	0	0	0	0	0
295	42	0	1	0	0	0	0	0	0	0	0	0	0	0	0
296	30	1	1	0	0	0	0	0	0	0	0	0	0	0	0
297	32	0	1	0	0	1	0	0	0	0	0	0	0	0	0
298	29	1	1	0	0	1	0	0	0	0	0	0	0	0	0
299	29	1	1	0	0	1	0	0	0	0	0	0	0	0	0
300	44		1	0	0	0	0	0	0	0	0	0	0	0	0
301	42	1	1	0	0	0	0	0	0	0	0	0	0	0	0
302	33	1	1	0	0	0	0	0	0	0	0	0	0	0	0
303	51	0	1	0	0	0	0	0	0	0	0	0	0	0	0
304	28	0	1	0	0	0	0	0	0	0	0	0	0	0	0
305	24	0	1	0	0	0	0	0	0	0	0	0	0	0	0
306	51	1	1	0	0	0	0	0	0	0	0	0	0	0	0
307	40	0	1	0	0	0	0	0	0	0	0	0	0	0	0
308	58	0	1	0	0	0	0	0	0	0	0	0	0	0	0
309	39	1	1	0	0	0	0	0	0	0	0	0	0	0	0
310	54	0	1	0	0	1	0	0	0	0	0	0	0	0	0
311	45	1	1	0	0	0	0	0	0	0	0	0	0	0	0
312	53	0	1	0	0	1	0	0	0	0	0	0	0	0	0
313	20	0	1	0	0	0	0	0	0	0	0	0	0	0	0
314	59	1	1	0	0	1	0	0	0	0	0	0	0	0	0
315	38	0	1	1	0	1	0	0	0	0	0	0	0	0	0
316	46	0	1	0	0	1	0	0	0	0	0	0	0	0	0
317	44	0	1	0	0	1	0	0	0	0	0	0	0	0	0
318	38	0	1	0	0	0	0	0	0	0	0	0	0	0	0
319	46	0	1	0	0	0	0	0	0	0	0	0	0	0	0
320	54	0	1	0	0	0	0	0	0	0	0	0	0	0	0
321	48	0	1	0	0	0	0	0	0	0	0	0	0	0	0
322	29	1	1	0	0	0	0	0	0	0	0	0	0	0	0
323	34	1	1	0	0	0	0	0	0	0	0	0	0	0	0
324	43	1	1	0	0	1	0	0	0	0	0	0	0	0	0
325	35	1	1	0	0	0	0	0	0	0	0	0	0	0	0
326	62	0	1	0	0	0	0	0	0	0	0	0	0	0	0
327	60	0	1	0	0	0	1	0	0	0	1	1	0	0	0
328	51	0	1	0	0	0	0	0	0	0	0	0	0	0	0
329	42	1	1	0	0	0	0	0	0	0	0	0	0	0	0
330	39	1	1	0	0	0	0	0	0	0	0	0	0	0	0
331	60	1	1	0	0	0	0	0	0	0	0	0	0	0	0
332			1	0	0	0	0	0	0	0	0	0	0	0	0
333	43	1	1	0	0	0	0	0	0	0	0	0	0	0	0
334	42		1	0	0	0	0	0	0	0	0	0	0	0	0
335	33	1	1	0	0	1	0	0	0	0	0	0	0	0	0
336	47	1	1	0	0	0	0	0	0	0	0	0	0	0	0
337	57	1	1	0	0	0	0	0	0	0	0	0	0	0	0
338	61	1	1	0	0	0	0	0	0	0	0	0	0	0	0
339	49	1	1	0	0	0	0	0	0	0	0	0	0	0	0
340	26	1	1	0	0	0	0	0	0	0	0	0	0	0	0
341	49	1	1	0	0	0	0	0	0	0	0	0	0	0	0
342	49	1	1	0	0	0	0	0	0	0	0	0	0	0	0
343	58	1	1	0	0	0	0	0	0	0	0	0	0	0	0
344	29	1	1	0	0	0	0	0	0	0	0	0	0	0	0
345	27	0	1	0	0	0	0	0	0	0	0	0	0	0	0
346		0	1	0	0	0	0	0	0	0	0	0	0	0	0
347	43	1	1	0	0	0	0	0	0	0	0	0	0	0	0
348	56	0	1	0	0	0	0	0	0	0	0	0	0	0	0
349	37	0	1	0	0	0	0	0	0	0	0	0	0	0	0
350	43	0	1	0	0	0	0	0	0	0	0	0	0	0	0
351	29	0	1	0	0	0	0	0	0	0	0	0	0	0	0
352	34	0	1	0	0	0	0	0	0	0	0	0	0	0	0
353	57	1	1	0	0	0	0	0	0	0	0	0	0	0	0
354	38	0	1	0	0	1	0	0	0	0	0	0	0	0	0
355	39	1	1	0	0	1	0	0	0	0	0	0	0	0	0
356	38	0	1	0	0	0	0	0	0	0	0	0	0	0	0
357	38	1	1	0	0	0	0	0	0	0	0	0	0	0	0
358		1	1	0	0	0	0	0	0	0	0	0	0	0	0
359	44	1	1	0	0	1	0	0	0	0	0	0	0	0	0
360	38	0	1	0	0	1	0	0	0	0	0	0	0	0	0
361	34	0	1	0	0	0	0	0	0	0	0	0	0	0	0
362	34	1	1	0	0	0	0	0	0	0	0	0	0	0	0
363	37	1	1	0	0	0	0	0	0	0	0	0	0	0	0
364	32	0	1	0	0	0	0	0	0	0	0	0	0	0	0
365	32	1	1	0	0	1	0	0	0	0	0	0	0	0	0
366	23	1	1	1	0	1	0	0	0	0	0	0	0	0	0
367	26	1	1	0	0	1	0	0	0	0	0	0	0	0	0
368	25	1	1	0	0	1	0	0	0	0	0	0	0	0	0
369	60	0	1	0	0	0	0	0	0	0	0	0	0	0	0
370	40	0	1	0	0	0	0	0	0	0	0	0	0	0	0
371	26	0	1	0	0	0	0	0	0	0	0	0	0	1	0
372	42	0	1	0	0	0	0	0	0	0	0	0	0	0	0
373	49	0	1	0	0	0	0	0	0	0	0	0	0	0	0
374	37	0	1	0	0	0	0	0	0	0	0	0	0	0	0
375	43	0	1	0	0	0	0	0	0	0	0	0	0	0	0
376	50	0	1	0	0	0	0	0	0	0	0	0	0	0	0
377	52	0	1	0	0	0	0	0	0	0	0	0	0	0	0
378	54	0	1	0	0	0	0	0	0	0	0	0	0	0	0
379	45	0	1	0	0	0	0	0	0	0	0	0	0	0	0
380	52	0	1	0	0	0	0	0	0	0	0	0	0	0	0
381	54	0	1	0	0	0	0	0	0	0	0	0	0	0	0
382	54	0	1	0	0	0	0	0	0	0	0	0	0	0	0
383	45	0	1	0	0	0	0	0	0	0	0	0	0	1	0
384	38	0	1	0	0	0	0	0	0	0	0	0	0	0	0
385	36	0	1	0	0	0	0	0	0	0	0	0	0	0	0
386	54	0	1	0	0	0	0	0	0	0	0	0	0	0	0
387	43	0	1	0	0	0	0	0	0	0	0	0	0	0	0
388	28	0	1	0	0	1	0	0	0	0	0	0	0	0	0
389	34	1	1	0	0	1	0	0	0	0	0	0	0	0	0
390	45	1	1	0	0	1	0	0	0	0	0	0	0	0	0
391	25	0	1	0	0	1	0	0	0	0	0	0	0	0	0
392	30	0	1	0	0	1	0	0	0	0	0	0	0	0	0
393	24	0	1	0	0	1	0	0	0	0	0	0	0	0	0
394	22	0	1	0	0	1	0	0	0	0	0	0	0	0	0
395	21	0	1	0	0	1	0	0	0	0	0	0	0	0	0
396	53	0	1	0	0	0	0	0	0	0	0	0	0	0	0
397	49	0	1	0	0	0	0	0	0	0	0	0	0	0	0
398	41	0	1	0	0	0	0	0	0	0	0	0	0	0	0
399	62	0	1	0	0	1	0	0	0	0	0	0	0	0	0
400	53	1	1	1	0	1	0	0	0	0	0	0	0	0	0
401	38	1	1	1	0	1	0	0	0	0	0	0	0	0	0
402	54	0	1	0	0	0	0	0	0	0	0	0	0	0	0
403	42	0	1	0	0	1	0	0	0	0	0	0	0	0	0
404	43	1	1	0	0	1	0	0	0	0	0	0	0	0	0
405	48	1	1	0	0	1	0	0	0	0	0	0	0	0	0
406	47	1	1	0	0	1	0	0	0	0	0	0	0	0	0
407	46	1	1	0	0	0	0	0	0	0	0	0	0	0	0
408	49	1	1	0	0	1	0	0	0	0	0	0	0	0	0
409	57		1	0	0	1	0	0	0	0	0	0	0	0	0
410	33	1	1	0	0	1	0	0	0	0	0	0	0	0	0
411	53	1	1	0	0	1	0	0	0	0	0	0	0	0	0
412	28	1	1	0	0	1	0	0	0	0	0	0	0	0	0
413	33	1	1	0	0	1	0	0	0	0	0	0	0	0	0
414	55	1	1	0	0	1	0	0	0	0	0	0	0	0	0
415	43	1	1	0	0	1	0	0	0	0	0	0	0	0	0
416	32	1	1	0	0	1	0	0	0	0	0	0	0	0	0
417	43	1	1	0	0	1	0	0	0	0	0	0	0	0	0
418	25	1	1	0	0	1	0	0	0	0	0	0	0	0	0
419	29	1	1	0	0	1	0	0	0	0	0	0	0	0	0
420	39	1	1	0	0	1	0	0	0	0	0	0	0	0	0
421	55	0	1	0	0	0	0	0	0	0	0	0	0	0	0
422	53	0	1	0	0	1	0	0	0	0	0	0	0	0	0
423	43	0	1	0	0	1	0	0	0	0	0	0	0	0	0
424	46	0	1	0	0	1	0	0	0	0	0	0	0	0	0
425	44	0	1	0	0	1	0	0	0	0	0	0	0	0	0
426	49	0	1	0	0	1	0	0	0	0	0	0	0	0	0
427	51	0	1	0	0	1	0	0	0	0	0	0	0	0	0
428	45	0	1	0	0	1	0	0	0	0	0	0	0	0	0
429	42	1	1	0	0	1	0	0	0	0	0	0	0	0	0
430	56	0	1	0	0	0	0	0	0	0	0	0	0	0	0
431	45	0	1	0	0	1	0	0	0	0	0	0	0	0	0
432	41	0	1	0	0	1	0	0	0	0	0	0	0	1	0
433	46	0	1	0	0	1	0	0	0	0	0	0	0	0	0
434	34	0	1	0	0	1	0	0	0	0	0	0	0	0	0
435	28	0	1	0	0	1	0	0	0	0	0	0	0	0	0
436	32	0	1	0	0	1	0	0	0	0	0	0	0	0	0
437	33	0	1	0	0	1	0	0	0	0	0	0	0	0	0
438	25	0	1	0	0	1	0	0	0	0	0	0	0	0	0
439	25	0	1	0	0	1	0	0	0	0	0	0	0	0	0
440	50	1	1	0	0	1	0	0	0	0	0	0	0	0	0
441	44	0	1	0	0	1	0	0	0	0	0	0	0	0	0
442	59	0	1	0	0	1	0	0	0	0	0	0	0	0	0
443	25	0	1	0	0	1	0	0	0	0	0	0	0	0	0
444	45	1	1	0	0	1	0	0	0	0	0	0	0	0	0
445	42	0	1	0	0	1	0	0	0	0	0	0	0	0	0
446	53	1	1	0	0	1	0	0	0	0	0	0	0	0	0
447	45	1	1	0	0	1	0	0	0	0	0	0	0	0	0
448	44	0	1	0	0	0	0	0	0	0	0	0	0	0	0
449	53	0	1	0	0	0	0	0	0	0	0	0	0	0	0
450	54	0	1	0	0	1	0	0	0	0	0	0	0	0	0
451	46	0	1	0	0	0	0	0	0	0	0	0	0	0	0
452	52	0	1	0	0	0	0	0	0	0	0	0	0	0	0
453	58	0	1	0	0	0	0	0	0	0	0	0	0	0	0
454	58	0	1	0	0	0	0	0	0	0	0	0	0	0	0
455	56	0	1	0	0	0	0	0	0	0	0	0	0	0	0
456	29	0	1	0	0	0	0	0	0	0	0	0	0	0	0
457	41	1	1	0	0	0	0	0	0	0	0	0	0	0	0
458	42		1	0	0	0	0	0	0	0	0	0	0	0	0
459	56	0	1	0	0	0	0	0	0	0	0	0	0	0	0
460			1	0	0	0	0	0	0	0	0	0	0	0	0
461			1	0	0	0	0	0	0	0	0	0	0	0	0
462			1	0	0	0	0	0	0	0	0	0	0	0	0
463	53	0	1	0	0	1	0	0	0	0	0	0	0	0	0
464		0	1	0	0	0	0	0	0	0	0	0	0	0	0
465	37	0	1	0	0	0	0	0	0	0	0	0	0	1	0
466		0	1	0	0	0	0	0	0	0	0	0	0	0	0
467		0	1	0	0	0	0	0	0	0	0	0	0	0	0
468		0	1	0	0	0	0	0	0	0	0	0	0	0	0
469		1	1	0	0	0	0	0	0	0	0	0	0	0	0
470	24	0	1	0	0	0	0	0	0	0	0	0	0	0	0
471		0	1	0	0	0	0	0	0	0	0	0	0	0	0
472		0	1	0	0	1	0	0	0	0	0	0	0	0	0
473		0	1	0	0	1	0	0	0	0	0	0	0	0	0
474		0	1	0	0	1	0	0	0	0	0	0	0	0	0
475		0	1	0	0	1	0	0	0	0	0	0	0	0	0
476		0	1	0	0	1	0	0	0	0	0	0	0	0	0
477		0	1	0	0	1	0	0	0	0	0	0	0	0	0
478		0	1	0	0	0	0	0	0	0	0	0	0	0	0
479		0	1	0	0	0	0	0	0	0	0	0	0	0	0
480		0	1	0	0	1	0	0	0	0	0	0	0	0	0
481		0	1	0	0	1	0	0	0	0	0	0	0	0	0
482		0	1	0	0	1	0	0	0	0	0	0	0	0	0
483	39	0	1	0	1	1	0	0	0	0	0	0	0	0	0
484			1	0	0	1	0	0	0	0	0	0	0	0	0
485		0	1	0	0	1	0	0	0	0	0	0	0	0	0
486		0	1	0	0	0	0	0	0	0	0	0	0	0	0
487		0	1	0	0	0	0	0	0	0	0	0	0	0	0
488		0	1	0	0	0	0	0	0	0	0	0	0	0	0
489		1	1	0	0	0	0	0	0	0	0	0	0	0	0
490		1	1	0	0	0	0	0	0	0	0	0	0	0	0
491		0	1	0	0	0	0	0	0	0	0	0	0	0	0
492		0	1	0	0	0	0	0	0	0	0	0	0	0	0
493		0	1	0	0	0	0	0	0	0	0	0	0	0	0
494		0	1	0	0	0	0	0	0	0	0	0	0	0	0
495		0	1	0	0	0	0	0	0	0	0	0	0	0	0
496		0	1	0	0	0	0	0	0	0	0	0	0	0	0
497		0	1	0	0	0	0	0	0	0	0	0	0	0	0
498		0	1	0	0	0	0	0	0	0	0	0	0	0	0
499		0	1	0	0	0	0	0	0	0	0	0	0	0	0
500		0	1	0	0	0	0	0	0	0	0	0	0	0	0
501		0	1	0	0	0	0	0	0	0	0	0	0	0	0
502		0	1	0	0	0	0	0	0	0	0	0	0	0	0
503		0	1	0	0	0	0	0	0	0	0	0	0	0	0
504		0	1	0	0	0	0	0	0	0	0	0	0	0	0
505	84	0	1	0	0	0	0	0	0	0	0	0	0	0	0
506		0	1	0	0	0	0	0	0	0	0	0	0	0	0
507	52	0	1	0	0	0	0	0	0	0	0	0	0	0	0
508	42	0	1	0	0	1	0	0	0	0	0	0	0	0	0
509	44	0	1	0	1	1	0	0	0	0	0	0	0	0	0
510	40	0	1	0	0	1	0	0	0	0	0	0	0	0	0
511	58	0	1	0	0	0	0	0	0	0	0	0	0	0	0
512	51	0	1	0	0	0	0	0	0	0	0	0	0	0	0
513	46	0	1	0	0	0	0	0	0	0	0	0	0	0	0
514	38	0	1	0	0	1	0	0	0	0	0	0	0	0	0
515	33	0	1	0	0	1	0	0	0	0	0	0	0	0	0
516			1	0	0	1	0	0	0	0	0	0	0	0	0
517	34	0	1	0	0	1	0	0	0	0	0	0	0	0	0
518		0	1	0	0	0	0	0	0	0	0	0	0	0	0
519		0	1	0	0	0	0	0	0	0	0	0	0	0	0
520		0	1	0	0	0	0	0	0	0	0	0	0	0	0
521		0	1	0	0	0	0	0	0	0	0	0	0	0	0
522		0	1	0	0	0	0	0	0	0	0	0	0	0	0
523		0	1	0	0	0	0	0	0	0	0	0	0	0	0
524		0	1	0	0	0	0	0	0	0	0	0	0	0	0
525		0	1	0	0	0	0	0	0	0	0	0	0	0	0
526		0	1	0	0	0	0	0	0	0	0	0	0	0	0
527		0	1	0	0	0	0	0	0	0	0	0	0	0	0
528		0	1	0	0	0	0	0	0	0	0	0	0	0	0
529		0	1	0	0	0	0	0	0	0	0	0	0	0	0
530		0	1	0	0	0	0	0	0	0	0	0	0	0	0
531		0	1	0	0	0	0	0	0	0	0	0	0	0	0
532		0	1	0	0	0	0	0	0	0	0	0	0	0	0
533		0	1	0	0	0	0	0	0	0	0	0	0	0	0
534		1	1	0	0	0	0	0	0	0	0	0	0	0	0
535	29	0	1	0	0	0	0	0	0	0	0	0	0	0	0
536	52		1	0	0	0	0	0	0	0	0	0	0	0	0
537	36	0	1	0	0	0	0	0	0	0	0	0	0	0	0
538	22	0	1	0	0	0	0	0	0	0	0	0	0	0	0
539	54	1	1	0	0	0	1	0	1	0	0	0	0	0	0
540	51	0	1	1	0	1	1	0	0	0	1	0	0	0	0
541	28	0	1	0	0	1	0	0	0	0	0	0	0	0	0
542	32	0	1	0	0	0	0	0	0	0	0	0	0	0	0
543	44	1	1	0	0	0	0	0	0	0	0	0	0	0	0
544	45	0	1	0	0	0	0	0	0	0	0	0	0	0	0
545	45	0	1	0	0	0	0	0	0	0	0	0	0	0	0
546	42	0	1	0	0	0	0	0	0	0	0	0	0	0	0
547	49	0	1	0	0	0	0	0	0	0	0	0	0	0	0
548	37	1	1	0	0	0	0	0	0	0	0	0	0	0	0
549		0	1	0	0	0	0	0	0	0	0	0	0	0	0
550	42	1	1	0	0	0	0	0	0	0	0	0	0	0	0
551	41	1	1	0	0	0	0	0	0	0	0	0	0	0	0
552	23	1	1	0	0	0	0	0	0	0	0	0	0	0	0
553	38	1	1	0	0	0	0	0	0	0	0	0	0	0	0
554	43	1	1	0	0	0	0	0	0	0	0	0	0	0	0
555	40	0	1	0	0	0	0	0	0	0	0	0	0	0	0
556	36	1	1	0	0	0	0	0	0	0	0	0	0	0	0
557	39	1	1	0	0	0	0	0	0	0	0	0	0	0	0
558	24	1	1	0	0	0	0	0	0	0	0	0	0	0	0
559	40	0	1	0	0	1	0	0	0	0	0	0	0	0	0
560	35	0	1	0	0	1	0	0	0	0	0	0	0	0	0
561	46	0	1	0	0	1	0	0	0	0	0	0	0	0	0
562	31	1	1	0	0	0	0	0	0	0	0	0	0	0	0
563	43	0	1	0	0	0	0	0	0	0	0	0	0	0	0
564	38	0	1	0	0	1	0	0	0	0	0	0	0	0	0
565		0	1	0	0	0	0	0	0	0	0	0	0	0	0
566	57	1	1	0	0	1	0	0	0	0	0	0	0	0	0
567	56	0	1	0	0	1	0	0	0	0	0	0	0	0	0
568	38	0	1	0	0	1	0	0	0	0	0	0	0	0	0
569	30	1	1	0	0	0	0	0	0	0	0	0	0	0	0
570	33	1	1	0	0	0	0	0	0	0	0	0	0	0	0
571	28	0	1	0	0	0	1	0	0	0	1	0	0	0	0
572	36	0	1	0	0	0	0	0	0	0	0	0	0	0	0
573	46	1	1	0	0	0	0	0	0	0	0	0	0	0	0
574	56	0	1	0	0	0	0	0	0	0	0	0	0	0	0
575	53	0	1	0	0	0	0	0	0	0	0	0	0	0	0
576	25	0	1	0	0	0	0	0	0	0	0	0	0	0	0
577	55	0	1	0	0	0	0	0	0	0	0	0	0	0	0
578	59	0	1	0	0	0	0	0	0	0	0	0	0	0	0
579	39	0	1	0	0	0	0	0	0	0	0	0	0	0	0
580	50	0	1	0	0	0	0	0	0	0	0	0	0	0	0
581	22	0	1	0	0	0	0	0	0	0	0	0	0	0	0
582	42	1	1	0	0	1	0	0	0	0	0	0	0	0	0
583	51	0	1	0	0	1	0	0	0	0	0	0	0	0	0
584	38	0	1	0	0	0	0	0	0	0	0	0	0	0	0
585	32	0	1	0	0	0	0	0	0	0	0	0	0	0	0
586	32	0	1	0	0	0	0	0	0	0	0	0	0	0	0
587	31	0	1	0	0	0	0	0	0	0	0	0	0	0	0
588	32	1	1	0	0	1	0	0	0	0	0	0	0	0	0
589	24	0	1	0	0	0	0	0	0	0	0	0	0	0	0
590	25	0	1	0	0	0	0	0	0	0	0	0	0	0	0
591	28	0	1	0	0	0	0	0	0	0	0	0	0	0	0
592	26	0	1	0	0	0	0	0	0	0	0	0	0	0	0
593	31	0	1	0	0	0	0	0	0	0	0	0	0	0	0
594	59	0	1	0	0	0	0	0	0	0	0	0	0	0	0
595	58	0	1	0	0	0	0	0	0	0	0	0	0	0	0
596	36	0	1	0	0	0	0	0	0	0	0	0	0	0	0
597	26	1	1	0	0	0	0	0	0	0	0	0	0	0	0
598	38	0	1	0	0	0	0	0	0	0	0	0	0	0	0
599	42	1	1	0	0	0	0	0	0	0	0	0	0	0	0
600	55	1	1	0	0	0	0	0	0	0	0	0	0	0	0
601	24	0	1	0	0	0	0	0	0	0	0	0	0	0	0
602	27	1	1	0	0	0	0	0	0	0	0	0	0	0	0
603	36	0	1	0	0	0	0	0	0	0	0	0	0	0	0
604	38	1	1	0	0	0	0	0	0	0	0	0	0	0	0
605	43	1	1	0	0	0	0	0	0	0	0	0	0	0	0
606	23	0	1	0	0	0	0	0	0	0	0	0	0	0	0
607	23	0	1	0	0	0	0	0	0	0	0	0	0	0	0
608	33	1	1	0	0	0	0	0	0	0	0	0	0	0	0
609			1	0	0	0	0	0	0	0	0	0	0	0	0
610	49	0	1	0	0	1	0	0	0	0	0	0	0	0	0
611	52	0	1	0	0	0	0	0	0	0	0	0	0	0	0
612	45	1	1	0	0	0	0	0	0	0	0	0	0	0	0
613	33	0	1	0	0	1	0	0	0	0	0	0	0	0	0
614	39	0	1	0	0	1	1	0	1	0	0	0	0	0	0
615	28	0	1	0	0	0	0	0	0	0	0	0	0	0	0
616	31	0	1	0	0	1	0	0	0	0	0	0	0	0	0
617	32	1	1	0	0	0	0	0	0	0	0	0	0	0	0
618	42	1	1	0	0	0	0	0	0	0	0	0	0	0	0
619	42	0	1	0	0	0	0	0	0	0	0	0	0	0	0
620	40	0	1	0	0	0	0	0	0	0	0	0	0	0	0
621	37	0	1	0	0	0	0	0	0	0	0	0	0	0	0
622	43	1	1	0	0	0	0	0	0	0	0	0	0	0	0
623	57	1	1	0	0	0	0	0	0	0	0	0	0	0	0
624	33	0	1	0	0	0	0	0	0	0	0	0	0	0	0
625	32	0	1	0	0	1	0	0	0	0	0	0	0	0	0
626	27	0	1	0	0	0	0	0	0	0	0	0	0	0	0
627	23	1	1	0	0	0	0	0	0	0	0	0	0	0	0
628	24	0	1	0	0	1	0	0	0	0	0	0	0	0	0
629	22	0	1	0	0	0	0	0	0	0	0	0	0	0	0
630	21	0	1	0	0	0	0	0	0	0	0	0	0	0	0
631	49	1	1	0	0	0	0	0	0	0	0	0	0	1	0
632	59	0	1	0	0	0	0	0	0	0	0	0	0	0	0
633	51	0	1	0	0	0	0	0	0	0	0	0	0	0	0
634	41	1	1	0	0	1	0	0	0	0	0	0	0	0	0
635	23	0	1	0	0	0	0	0	0	0	0	0	0	0	0
636	27	1	1	0	0	0	0	0	0	0	0	0	0	0	0
637	34	1	1	0	0	0	0	0	0	0	0	0	0	0	0
638	29	0	1	0	0	0	0	0	0	0	0	0	0	0	0
639		0	1	0	0	0	0	0	0	0	0	0	0	0	0
640	56	0	1	0	0	0	0	0	0	0	0	0	0	0	0
641	41	1	1	0	0	0	0	0	0	0	0	0	0	0	0
642	55	0	1	0	0	0	0	0	0	0	0	0	0	0	0
643	52	0	1	0	0	0	1	0	1	0	0	0	0	0	0
644	46	0	1	0	0	0	0	0	0	0	0	0	0	0	0
645	52	0	1	0	0	0	0	0	0	0	0	0	0	0	0
646	48	0	1	0	0	0	0	0	0	0	0	0	0	0	0
647	57	1	1	0	0	0	0	0	0	0	0	0	0	0	0
648	34	0	1	0	0	0	0	0	0	0	0	0	0	0	0
649	56	1	1	0	0	0	0	0	0	0	0	0	0	0	0
650	55	1	1	0	0	1	0	0	0	0	0	0	0	0	0
651	54	0	1	0	0	1	0	0	0	0	0	0	0	0	0
652	56	0	1	0	0	1	0	0	0	0	0	0	0	0	0
653	46	1	1	0	0	1	0	0	0	0	0	0	0	0	0
654	29	1	1	0	0	1	0	0	0	0	0	0	0	0	0
655	59	1	1	0	0	1	0	0	0	0	0	0	0	0	0
656	61	1	1	0	0	0	0	0	0	0	0	0	0	0	0
657	24	1	1	0	0	0	0	0	0	0	0	0	0	0	0
658	57	1	1	0	0	0	0	0	0	0	0	0	0	0	0
659	45	1	1	0	0	0	0	0	0	0	0	0	0	0	0
660	55	0	1	0	0	0	0	0	0	0	0	0	0	0	0
661			1	0	0	0	0	0	0	0	0	0	0	0	0
662	52	0	1	0	0	0	0	0	0	0	0	0	0	0	0
663			1	0	0	0	0	0	0	0	0	0	0	0	0
664			1	0	0	0	0	0	0	0	0	0	0	0	0
665			1	0	0	0	0	0	0	0	0	0	0	0	0
666			1	0	0	0	0	0	0	0	0	0	0	0	0
667			1	0	0	0	0	0	0	0	0	0	0	0	0
668			1	0	0	0	0	0	0	0	0	0	0	0	0
669			1	0	0	0	0	0	0	0	0	0	0	0	0
670	56		1	0	0	0	0	0	0	0	0	0	0	0	0
671			1	0	0	0	0	0	0	0	0	0	0	0	0
672	57	0	1	0	0	0	0	0	0	0	0	0	0	0	0
673	45	0	1	0	0	1	0	0	0	0	0	0	0	0	0
674		0	1	0	0	0	0	0	0	0	0	0	0	0	0
675	42	0	1	0	0	1	0	0	0	0	0	0	0	0	0
676			1	0	0	0	0	0	0	0	0	0	0	0	0
677	42	0	1	0	0	1	0	0	0	0	0	0	0	0	0
678	44	0	1	0	0	1	0	0	0	0	0	0	0	0	0
679	39	0	1	0	0	0	0	0	0	0	0	0	0	0	0
680	55	0	1	0	0	0	0	0	0	0	0	0	0	0	0
681	51	0	1	0	0	1	0	0	0	0	0	0	0	0	0
682	47	0	1	0	0	0	0	0	0	0	0	0	0	0	0
683	57	0	1	0	0	0	0	0	0	0	0	0	0	0	0
684	43	0	1	0	0	0	0	0	0	0	0	0	0	0	0
685	40	0	1	0	0	0	0	0	0	0	0	0	0	0	0
686	38	0	1	0	0	0	0	0	0	0	0	0	0	0	0
687	42	0	1	0	0	0	0	0	0	0	0	0	0	0	0
688	43	0	1	0	0	0	0	0	0	0	0	0	0	0	0
689	36	0	1	0	0	0	0	0	0	0	0	0	0	0	0
690	46	0	1	0	0	0	0	0	0	0	0	0	0	0	0
691	40	0	1	0	0	0	0	0	0	0	0	0	0	0	0
692	26	0	1	0	0	0	0	0	0	0	0	0	0	0	0
693	30	0	1	0	0	0	0	0	0	0	0	0	0	0	0
694	31	0	1	0	0	0	0	0	0	0	0	0	0	0	0
695	25	0	1	0	0	0	0	0	0	0	0	0	0	0	0
696	23	0	1	0	0	0	0	0	0	0	0	0	0	0	0
697	25	0	1	0	0	0	0	0	0	0	0	0	0	0	0
698	25	0	1	0	0	0	0	0	0	0	0	0	0	0	0
699	42	0	1	0	0	0	0	0	0	0	0	0	0	0	0
700	23	0	1	0	0	0	0	0	0	0	0	0	0	0	0
701	62	0	1	0	0	0	0	0	0	0	0	0	0	0	0
702	32	0	1	0	0	0	0	0	0	0	0	0	0	0	0
703	32	0	1	0	0	0	0	0	0	0	0	0	0	0	0
704	28	0	1	0	0	0	0	0	0	0	0	0	0	0	0
705	53	0	1	0	0	0	0	0	0	0	0	0	0	0	0
706	59	0	1	0	0	0	0	0	0	0	0	0	0	0	0
707	4	0	1	0	0	0	0	0	0	0	0	0	0	0	0
708	48	0	1	0	0	0	0	0	0	0	0	0	0	0	0
709	49	0	1	0	0	0	0	0	0	0	0	0	0	0	0
710	54	0	1	0	0	0	0	0	0	0	0	0	0	0	0
711	49	0	1	0	0	0	0	0	0	0	0	0	0	0	0
712	42	0	1	0	0	0	0	0	0	0	0	0	0	0	0
713	24	0	1	0	0	0	0	0	0	0	0	0	0	0	0
714	21	0	1	0	0	0	0	0	0	0	0	0	0	0	0
715	45		1	0	0	0	0	0	0	0	0	0	0	0	0
716	29	0	1	0	0	0	0	0	0	0	0	0	0	0	0
717	56	0	1	0	0	1	0	0	0	0	0	0	0	0	0
718	53	0	1	0	0	0	0	0	0	0	0	0	0	0	0
719	44	0	1	0	0	0	0	0	0	0	0	0	0	0	0
720	56	0	1	0	0	0	0	0	0	0	0	0	0	0	0
721	55	0	1	0	0	0	0	0	0	0	0	0	0	0	0
722	41	0	1	0	0	1	0	0	0	0	0	0	0	0	0
723	46	0	1	0	0	1	0	0	0	0	0	0	0	0	0
724	50	0	1	0	0	1	0	0	0	0	0	0	0	0	0
725	54	0	1	0	0	0	0	0	0	0	0	0	0	0	0
726	33	0	1	0	0	1	0	0	0	0	0	0	0	0	0
727	60	1	1	0	0	0	0	0	0	0	0	0	0	0	0
728	45	0	1	0	0	0	0	0	0	0	0	0	0	0	0
729	43	0	1	0	0	0	0	0	0	0	0	0	0	0	0
730	47	0	1	0	0	0	0	0	0	0	0	0	0	0	0
731	52	0	1	0	0	1	0	0	0	0	0	0	0	0	0
732	52	0	1	0	0	1	0	0	0	0	0	0	0	0	0
733	44	0	1	0	0	0	0	0	0	0	0	0	0	0	0
734	49	0	1	0	0	1	0	0	0	0	0	0	0	0	0
735	40	0	1	0	0	1	0	0	0	0	0	0	0	0	0
736	42	0	1	0	0	1	0	0	0	0	0	0	0	0	0
737	55	0	1	0	0	1	0	0	0	0	0	0	0	0	0
738	55	0	1	0	0	1	0	0	0	0	0	0	0	0	0
739	59	0	1	0	0	0	0	0	0	0	0	0	0	0	0
740	30	0	1	0	0	0	0	0	0	0	0	0	0	0	0
741	36	0	1	0	0	1	0	0	0	0	0	0	0	0	0
742	27	0	1	0	0	1	0	0	0	0	0	0	0	0	0
743	52	0	1	0	0	1	0	0	0	0	0	0	0	0	0
744	41	0	1	0	0	1	0	0	0	0	0	0	0	0	0
745	44	0	1	0	0	1	0	0	0	0	0	0	0	0	0
746	24	0	1	0	0	1	0	0	0	0	0	0	0	0	0
747	56	0	1	0	0	1	0	0	0	0	0	0	0	0	0
748	45	0	1	0	0	1	0	0	0	0	0	0	0	0	0
749	58	1	1	0	0	1	0	0	0	0	0	0	0	0	0
750	35	1	1	0	0	0	0	0	0	0	0	0	0	0	0
751	53	1	1	0	0	0	0	0	0	0	0	0	0	0	0
752	31	0	1	0	0	0	0	0	0	0	0	0	0	0	0
753	24	0	1	0	0	0	0	0	0	0	0	0	0	0	0
754	23	0	1	0	0	0	0	0	0	0	0	0	0	0	0
755	33	0	1	0	0	1	0	0	0	0	0	0	0	0	0
756	38	0	1	0	0	1	0	0	0	0	0	0	0	0	0
757	38	0	1	0	0	0	0	0	0	0	0	0	0	0	0
758	48	1	1	0	0	1	0	0	0	0	0	0	0	0	0
759	57	0	1	0	0	1	1	0	1	0	0	0	0	0	0
760	57	1	1	0	0	0	0	0	0	0	0	0	0	0	0
761	28	0	1	0	0	1	0	0	0	0	0	0	0	0	0
762	42	0	1	0	0	1	0	0	0	0	0	0	0	0	0
763	56	0	1	0	0	1	0	0	0	0	0	0	0	0	0
764	48	0	1	0	0	1	0	0	0	0	0	0	0	0	0
765	37	0	1	0	0	1	0	0	0	0	0	0	0	0	0
766	53	0	1	0	0	1	0	0	0	0	0	0	0	0	0
767	50	0	1	0	0	1	0	0	0	0	0	0	0	0	0
768	56	1	1	0	0	0	0	0	0	0	0	0	0	0	0
769	32	0	1	0	0	0	0	0	0	0	0	0	0	0	0
770	41	0	1	0	0	0	0	0	0	0	0	0	0	0	0
771		0	1	0	0	0	0	0	0	0	0	0	0	0	0
772	25	0	1	0	0	0	0	0	0	0	0	0	0	0	0
773	21	0	1	0	0	0	0	0	0	0	0	0	0	0	0
774		0	1	0	0	0	0	0	0	0	0	0	0	0	0
775	25	1	1	0	0	0	0	0	0	0	0	0	0	0	0
776	25	0	1	0	0	1	0	0	0	0	0	0	0	0	0
777	30	1	1	0	0	0	0	0	0	0	0	0	0	0	0
778	29	0	1	0	0	1	0	0	0	0	0	0	0	0	0
779	62	0	1	0	0	0	0	0	0	0	0	0	0	0	0
780	26	0	1	0	0	0	0	0	0	0	0	0	0	0	0
781	41	1	1	0	0	0	0	0	0	0	0	0	0	0	0
782	23	0	1	0	1	1	0	0	0	0	0	0	0	0	0
783	40	0	1	0	1	1	0	0	0	0	0	0	0	0	0
784	59	0	1	0	0	0	0	0	0	0	0	0	0	0	0
785		0	1	0	0	0	0	0	0	0	0	0	0	0	0
786	45	0	1	0	0	1	0	0	0	0	0	0	0	0	0
787	46	0	1	0	0	1	1	0	0	0	1	0	0	1	0
788	45	0	1	0	0	0	0	0	0	0	0	0	0	0	0
789	41	0	1	0	0	1	0	0	0	0	0	0	0	0	0
790	43	0	1	0	0	0	0	0	0	0	0	0	0	0	0
791	54	0	1	0	0	0	0	0	0	0	0	0	0	0	0
792	48	0	1	0	0	1	0	0	0	0	0	0	0	0	0
793	39	0	1	0	0	1	0	0	0	0	0	0	0	0	0
794		0	1	0	0	1	0	0	0	0	0	0	0	0	0
795	27	0	1	0	0	0	0	0	0	0	0	0	0	0	0
796	25	0	1	0	0	1	0	0	0	0	0	0	0	0	0
797			1	0	0	0	0	0	0	0	0	0	0	0	0
798	24	0	1	0	0	0	0	0	0	0	0	0	0	0	0
799	23	0	1	0	0	0	0	0	0	0	0	0	0	0	0
800	29	0	1	0	0	1	0	0	0	0	0	0	0	0	0
801	42	0	1	0	0	0	0	0	0	0	0	0	0	0	0
802	26	0	1	0	0	1	0	0	0	0	0	0	0	0	0
803	28	0	1	0	0	0	0	0	0	0	0	0	0	0	0
804	42	1	1	0	0	0	0	0	0	0	0	0	0	0	0
805	39	1	1	0	0	0	0	0	0	0	0	0	0	0	0
806	53	0	1	0	0	1	0	0	0	0	0	0	0	0	0
807	29	0	1	0	0	1	0	0	0	0	0	0	0	0	0
808	33	1	1	0	0	0	1	0	0	1	0	0	0	0	0
809	32	0	1	0	0	0	0	0	0	0	0	0	0	0	0
810	44	1	1	0	0	0	0	0	0	0	0	0	0	0	0
811	32	1	1	0	0	0	0	0	0	0	0	0	0	0	0
812	58	1	1	0	0	0	0	0	0	0	0	0	0	0	0
813	34	1	1	0	0	0	0	0	0	0	0	0	0	0	0
814	23	0	1	0	0	1	0	0	0	0	0	0	0	0	0
815	54	0	1	0	0	0	0	0	0	0	0	0	0	0	0
816	33	0	1	0	0	0	0	0	0	0	0	0	0	0	0
817	24	0	1	0	0	1	0	0	0	0	0	0	0	0	0
818	30	1	1	0	0	0	0	0	0	0	0	0	0	0	0
819		1	1	0	0	0	0	0	0	0	0	0	0	0	0
820		0	1	0	0	1	0	0	0	0	0	0	0	0	0
821		0	1	0	0	1	0	0	0	0	0	0	0	0	0
822	41	0	1	0	0	0	0	0	0	0	0	0	0	0	0
823	52	1	1	0	0	0	0	0	0	0	0	0	0	0	0
824		0	1	0	0	0	0	0	0	0	0	0	0	0	0
825		1	1	0	0	1	0	0	0	0	0	0	0	0	0
826		1	1	0	0	1	0	0	0	0	0	0	0	0	0
827	62	1	1	0	0	0	0	0	0	0	0	0	0	0	0
828	51	1	1	0	0	0	0	0	0	0	0	0	0	0	0
829	56	0	1	0	0	1	0	0	0	0	0	0	0	0	0
830	31	1	1	0	0	0	0	0	0	0	0	0	0	0	0
831	37	0	1	0	1	1	0	0	0	0	0	0	0	0	0
832	47	1	1	0	0	1	1	0	1	0	0	0	0	0	0
833	51	1	1	0	0	0	0	0	0	0	0	0	0	0	0
834	45	0	1	0	0	1	0	0	0	0	0	0	0	0	0
835	36	0	1	0	0	1	0	0	0	0	0	0	0	0	0
836	47	1	1	1	0	1	1	1	1	1	0	0	0	0	0
837	29	0	1	0	0	0	0	0	0	0	0	0	0	0	0
838	52	0	1	0	0	1	0	0	0	0	0	0	0	0	0
839	25	1	1	0	0	1	0	0	0	0	0	0	0	0	0
840	60	1	1	0	0	1	0	0	0	0	0	0	0	0	0
841	25	0	1	0	0	1	0	0	0	0	0	0	0	0	0
842	33	1	1	0	0	0	0	0	0	0	0	0	0	0	0
843	50	1	1	0	0	1	0	0	0	0	0	0	0	0	0
844	27	1	1	0	0	0	0	0	0	0	0	0	0	0	0

## Sheet: Test twice
No	Age	Gender	Thai	Travel to high risk area	Contact confirmed case	Contact suspected case	Symptomatic	Fever	Cough	Rhinitis	Sore Throat	Dyspnea	Previous PCR status (0 Never tested, 1 Negative)	1st IgM	1st IgG	2nd IgM	2nd IgG
2	61	0	1	0	0	0	0	0	0	0	0	0	0	0	0	0	0
4	38	0	1	0	0	0	0	0	0	0	0	0	0	0	0	0	0
22	32	1	1	1	0	1	0	0	0	0	0	0	0	0	0	0	0
25	46	1	1	1	0	1	1	0	0	0	1	1	0	0	0	0	0
33	34	0	1	1	0	0	0	0	0	0	0	0	0	0	0	0	0
37	55	1	1	0	0	1	0	0	0	0	0	0	0	0	0	0	0
52	45	0	1	0	0	0	0	0	0	0	0	0	0	0	0	0	0
64	36	0	1	0	0	0	0	0	0	0	0	0	0	0	0	0	0
68	32	0	1	0	0	1	0	0	0	0	0	0	0	0	0	0	0
80	52	0	1	0	0	0	0	0	0	0	0	0	0	0	0	0	0
81	48	0	1	0	0	0	0	0	0	0	0	0	0	0	0	0	0
82	57	0	1	0	0	0	0	0	0	0	0	0	0	0	0	0	0
83	49	0	1	0	0	0	0	0	0	0	0	0	0	0	0	0	0
84	54	0	1	0	0	0	0	0	0	0	0	0	0	0	0	0	0
85	52	0	1	0	0	1	0	0	0	0	0	0	0	0	0	0	0
86	36	0	1	0	0	1	0	0	0	0	0	0	0	0	0	0	0
87	47	0	1	0	0	0	0	0	0	0	0	0	0	0	0	0	0
88	40	0	1	0	0	0	0	0	0	0	0	0	0	0	0	0	0
89	41	1	1	0	0	1	0	0	0	0	0	0	0	0	0	0	0
90	56	0	1	0	0	0	0	0	0	0	0	0	0	0	0	0	0
94	52	0	1	0	0	1	0	0	0	0	0	0	0	0	0	0	0
95	54	0	1	0	0	1	1	0	0	1	0	0	0	0	0	0	0
105	53	0	1	0	0	1	0	0	0	0	0	0	0	0	0	0	0
109	53	0	1	0	0	1	0	0	0	0	0	0	0	0	0	0	0
112	52	0	1	0	0	0	1	0	0	0	1	0	0	0	0	0	0
116	27	1	1	0	0	1	1	0	1	0	0	0	0	0	0	0	0
135	25	0	1	0	0	1	0	0	0	0	0	0	0	0	0	0	0
138	26	0	1	0	0	1	0	0	0	0	0	0	0	0	0	0	0
148	57	1	1	0	0	0	0	0	0	0	0	0	0	0	0	0	0
150	35	1	1	0	0	1	0	0	0	0	0	0	0	0	0	0	0
155	41	0	1	0	0	0	0	0	0	0	0	0	0	0	0	0	0
159	36	0	1	0	0	0	0	0	0	0	0	0	0	0	0	0	0
175	52	0	1	0	0	1	0	0	0	0	0	0	0	0	0	0	0
179	50	0	1	0	0	0	0	0	0	0	0	0	0	0	0	0	0
220	29	0	1	0	0	0	0	0	0	0	0	0	1	0	0	0	0
227	47	0	1	0	0	1	0	0	0	0	0	0	1	0	0	0	0
232	31	1	1	1	0	0	0	0	0	0	0	0	0	0	0	0	0
297	32	0	1	0	0	1	0	0	0	0	0	0	0	0	0	0	0
312	53	0	1	0	0	1	0	0	0	0	0	0	0	0	0	0	0
314	59	1	1	0	0	1	0	0	0	0	0	0	0	0	0	0	0
315	38	0	1	1	0	1	0	0	0	0	0	0	0	0	0	0	0
316	46	0	1	0	0	1	0	0	0	0	0	0	0	0	0	0	0
325	35	1	1	0	0	0	0	0	0	0	0	0	0	0	0	0	0
330	39	1	1	0	0	0	0	0	0	0	0	0	0	0	0	0	0
331	60	1	1	0	0	0	0	0	0	0	0	0	0	0	0	0	0
342	49	1	1	0	0	0	0	0	0	0	0	0	0	0	0	0	0
352	34	0	1	0	0	0	0	0	0	0	0	0	0	0	0	0	0
354	57	1	1	0	0	0	0	0	0	0	0	0	0	0	0	0	0
355	38	0	1	0	0	1	0	0	0	0	0	0	0	0	0	0	0
356	39	1	1	0	0	1	0	0	0	0	0	0	0	0	0	0	0
357	38	0	1	0	0	0	0	0	0	0	0	0	0	0	0	0	0
358	38	1	1	0	0	0	0	0	0	0	0	0	0	0	0	0	0
360	44	1	1	0	0	1	0	0	0	0	0	0	0	0	0	0	0
361	38	0	1	0	0	1	0	0	0	0	0	0	0	0	0	0	0
362	34	0	1	0	0	0	0	0	0	0	0	0	0	0	0	0	0
363	34	1	1	0	0	0	0	0	0	0	0	0	0	0	0	0	0
364	37	1	1	0	0	0	0	0	0	0	0	0	0	0	0	0	0
365	32	0	1	0	0	0	0	0	0	0	0	0	0	0	0	0	0
366	32	1	1	0	0	1	0	0	0	0	0	0	0	0	0	0	0
369	25	1	1	0	0	1	0	0	0	0	0	0	0	0	0	0	0
443	59	0	1	0	0	1	0	0	0	0	0	0	0	0	0	0	0
506	84	0	1	0	0	0	0	0	0	0	0	0	0	0	0	0	0
517			1	0	0	1	0	0	0	0	0	0	0	0	0	0	0
544	44	1	1	0	0	0	0	0	0	0	0	0	0	0	0	0	0
574	46	1	1	0	0	0	0	0	0	0	0	0	0	0	0	0	0
581	50	0	1	0	0	0	0	0	0	0	0	0	0	0	0	0	0
597	36	0	1	0	0	0	0	0	0	0	0	0	0	0	0	0	0
600	42	1	1	0	0	0	0	0	0	0	0	0	0	0	0	0	0
610			1	0	0	0	0	0	0	0	0	0	0	0	0	0	0
613	45	1	1	0	0	0	0	0	0	0	0	0	0	0	0	0	0
614	33	0	1	0	0	1	0	0	0	0	0	0	0	0	0	0	0
622	37	0	1	0	0	0	0	0	0	0	0	0	0	0	0	0	0
643	55	0	1	0	0	0	0	0	0	0	0	0	0	0	0	0	0
656	59	1	1	0	0	1	0	0	0	0	0	0	0	0	0	0	0
748	56	0	1	0	0	1	0	0	0	0	0	0	0	0	0	0	0
771	32	0	1	0	0	0	0	0	0	0	0	0	0	0	0	0	0
782	26	0	1	0	0	0	0	0	0	0	0	0	0	0	0	0	0
787		0	1	0	0	0	0	0	0	0	0	0	0	0	0	0	0
810	33	1	1	0	0	0	1	0	0	1	0	0	0	0	0	0	0
811	32	0	1	0	0	0	0	0	0	0	0	0	0	0	0	0	0
827		1	1	0	0	1	0	0	0	0	0	0	0	0	0	0	0
828		1	1	0	0	1	0	0	0	0	0	0	0	0	0	0	0

## Sheet: IgM+
No	Age	Gender	Thai	Travel to high risk area	Contact confirmed case	Contact suspected case	Symptomatic	Fever	Cough	Rhinitis	Sore Throat	Dyspnea	Previous PCR status (0 Never tested, 1 Negative)	IgM	IgG	Subsequent PCR
226	31	0	1	0	0	1	0	0	0	0	0	0	0	1	0	0
372	26	0	1	0	0	0	0	0	0	0	0	0	0	1	0	0
384	45	0	1	0	0	0	0	0	0	0	0	0	0	1	0	0
433	41	0	1	0	0	1	0	0	0	0	0	0	0	1	0	0
466	37	0	1	0	0	0	0	0	0	0	0	0	0	1	0	0
632	49	1	1	0	0	0	0	0	0	0	0	0	0	1	0	0
789	46	0	1	0	0	1	1	0	0	0	1	0	0	1	0	0
